# Supplementary material for: Genomic transmission analysis of multidrug-resistant Gram-negative bacteria within a newborn unit of a Kenyan tertiary hospital: A four-month prospective colonization study
Source: Front Cell Infect Microbiol. 2022 Aug 25;12:892126. doi: 10.3389/fcimb.2022.892126 (PMC9452910; doi:10.3389/fcimb.2022.892126)
Supplement: Supplementary file 2 [file Table_1.xlsx]

## Sheet: Table S1
isolate information				MLST								resistance phenotype	genomic screening for antimicrobial resistance genes against CARD (coverage threshold 80%)
isolate ID	isolate type	transmissioncluster	species	ST	feature1	feature2	feature3	feature4	feature5	feature6	feature7		AAC(3)-IId	AAC(3)-IIe	AAC(3)-Ia	AAC(6')-Ib-cr	AAC(6')-Ib10	AAC(6')-Ic	ACT-3	ADC-30	ADC-73	ANT(2'')-Ia	ANT(3'')-IIa	APH(3'')-Ib	APH(3')-Ia	APH(3')-VI	APH(6)-Id	Acinetobacter_baumannii_AbaF	Acinetobacter_baumannii_AbaQ	Acinetobacter_baumannii_AmpC_beta-lactamase	Acinetobacter_baumannii_AmvA	CARB-3	CMY-59	CMY-70	CRP	CTX-M-15	CTX-M-3	DHA-15	Enterobacter_cloacae_acrA	EreA2	EreB	ErmB	Escherichia_coli_acrA	Escherichia_coli_ampC	Escherichia_coli_ampC1_beta-lactamase	Escherichia_coli_ampH	Escherichia_coli_emrE	Escherichia_coli_mdfA	FosA2
ENV155/1	ENV		E. cloacae	252	dnaA(22)	fusA(15)	gyrB(102)	leuS(104)	pyrG(101)	rplB(11)	rpoB(10)	CRO	0	0	0	0	0	0	100	0	0	0	0	0	0	0	0	0	0	0	0	0	0	0	100	0	0	0	100	0	0	0	0	0	0	99.48	0	96.59	100
ENV054/1	ENV	IX	K. pneumoniae	45	gapA(2)	infB(1)	mdh(1)	pgi(6)	phoE(7)	rpoB(1)	tonB(12)	CRO	0	100	0	0	0	0	0	0	0	0	0	100	0	0	100	0	0	0	0	0	0	0	100	100	0	0	0	0	0	0	0	0	0	97.32	0	99.59	0
ENV057/1	ENV	XI	K. pneumoniae	48	gapA(2)	infB(5)	mdh(2)	pgi(2)	phoE(7)	rpoB(1)	tonB(10)	MDRO	0	100	0	0	0	0	0	0	0	0	83.54	100	99.75	0	100	0	0	0	0	0	0	0	100	100	0	0	0	0	0	0	0	0	0	97.32	0	99.59	0
ENV063/1	ENV	XI	K. pneumoniae	48	gapA(2)	infB(5)	mdh(2)	pgi(2)	phoE(7)	rpoB(1)	tonB(10)	MDRO	0	100	0	0	0	0	0	0	0	0	83.54	100	99.75	0	100	0	0	0	0	0	0	0	100	100	0	0	0	0	0	0	0	0	0	97.32	0	99.59	0
ENV059/1	ENV	XI	K. pneumoniae	48	gapA(2)	infB(5)	mdh(2)	pgi(2)	phoE(7)	rpoB(1)	tonB(10)	MDRO	0	100	0	0	0	0	0	0	0	0	83.54	100	99.75	0	80.05	0	0	0	0	0	0	0	100	100	0	0	0	0	0	0	0	0	0	97.32	0	99.59	0
ENV143/1	ENV	XV	K. pneumoniae	54	gapA(2)	infB(1)	mdh(1)	pgi(13)	phoE(16)	rpoB(15)	tonB(4)	CRO	0	0	0	0	0	0	0	0	0	100	0	100	0	100	100	0	0	0	0	100	0	0	100	100	0	0	0	0	0	0	0	0	0	97.32	0	99.59	0
ENV058/1	ENV	XVI	K. pneumoniae	348	gapA(2)	infB(1)	mdh(20)	pgi(1)	phoE(12)	rpoB(15)	tonB(16)	MDRO	0	100	0	0	0	0	0	0	0	0	0	100	0	0	100	0	0	0	0	0	0	0	100	100	0	0	0	0	0	0	0	0	0	97.32	0	99.59	0
ENV030/01	ENV		K. pneumoniae	1801	gapA(2)	infB(1)	mdh(1)	pgi(26)	phoE(3)	rpoB(5)	tonB(54)	MDRO	0	100	0	0	0	0	0	0	0	100	0	100	0	0	100	0	0	0	0	100	0	0	100	100	0	0	0	0	0	0	0	0	0	97.32	0	99.59	0
005CD	Neo	XIII	K. pneumoniae	-	gapA(3)	infB(3)	mdh(1)	pgi(1)	phoE(1)	rpoB(1)	tonB(~4)	CRO	0	100	0	0	0	0	0	0	0	0	61.63	100	0	0	100	0	0	0	0	0	0	0	100	100	0	0	0	0	0	0	0	0	0	97.32	0	99.59	0
013MS/1	MS	XIII	K. pneumoniae	-	gapA(3)	infB(3)	mdh(1)	pgi(1)	phoE(1)	rpoB(1)	tonB(~4)	CRO	0	100	0	0	0	0	0	0	0	0	83.54	100	0	0	100	0	0	0	0	0	0	0	100	100	0	0	0	0	0	0	0	0	0	97.32	0	99.59	0
013CF/1	Neo	VI	K. pneumoniae	17	gapA(2)	infB(1)	mdh(1)	pgi(1)	phoE(4)	rpoB(4)	tonB(4)	MDRO	0	100	0	0	0	0	0	0	0	0	0	0	0	0	0	0	0	0	0	0	0	0	100	100	0	0	0	0	0	0	0	0	0	97.32	0	99.59	0
015CD/1	Neo		A. baumannii	2	Pas_cpn60(2)	Pas_fusA(2)	Pas_gltA(2)	Pas_pyrG(2)	Pas_recA(2)	Pas_rplB(2)	Pas_rpoB(2)	CRO	0	0	100	0	0	0	0	100	0	0	82.51	100	100	0	100	100	100	0	100	0	0	0	0	0	0	0	0	0	0	0	0	0	0	0	0	0	0
016CD/1	Neo	VII	K. pneumoniae	17	gapA(2)	infB(1)	mdh(1)	pgi(1)	phoE(4)	rpoB(4)	tonB(4)	MDRO	0	100	0	0	0	0	0	0	0	0	0	100	0	0	100	0	0	0	0	0	0	0	100	100	0	0	0	0	0	0	0	0	0	97.32	0	99.59	0
018MS/1	MS		A. baumannii	1	Pas_cpn60(1)	Pas_fusA(1)	Pas_gltA(1)	Pas_pyrG(1)	Pas_recA(5)	Pas_rplB(1)	Pas_rpoB(1)	CRO	0	0	0	0	0	0	0	0	100	0	0	0	0	0	0	100	100	0	100	0	0	0	0	0	0	0	0	0	0	0	0	0	0	0	0	0	0
019CF3/1	Neo	XIV	K. pneumoniae	37	gapA(2)	infB(9)	mdh(2)	pgi(1)	phoE(13)	rpoB(1)	tonB(16)	MDRO	100	0	0	0	0	0	0	0	0	0	0	100	99.75	0	100	0	0	0	0	0	0	0	100	0	100	0	0	0	0	0	0	0	0	97.32	0	99.59	0
019CF/2	Neo	I	K. pneumoniae	39	gapA(2)	infB(1)	mdh(2)	pgi(4)	phoE(9)	rpoB(1)	tonB(14)	MDRO	0	100	0	0	0	0	0	0	0	0	0	100	99.75	0	100	0	0	0	0	0	0	0	100	100	0	0	0	0	0	0	0	0	0	97.32	0	99.59	0
019CF2/1	Neo	I	K. pneumoniae	39	gapA(2)	infB(1)	mdh(2)	pgi(4)	phoE(9)	rpoB(1)	tonB(14)	MDRO	0	100	0	0	0	0	0	0	0	0	0	100	99.75	0	100	0	0	0	0	0	0	0	100	100	0	0	0	0	0	0	0	0	0	97.32	0	99.59	0
020CD/1/1	Neo	XV	K. pneumoniae	54	gapA(2)	infB(1)	mdh(1)	pgi(13)	phoE(16)	rpoB(15)	tonB(4)	CRO	0	100	0	0	0	0	0	0	0	100	0	100	0	100	100	0	0	0	0	100	0	0	100	100	0	0	0	0	0	0	0	0	0	97.32	0	99.59	0
021CF2/1	Neo		K. pneumoniae	147	gapA(3)	infB(4)	mdh(6)	pgi(1)	phoE(7)	rpoB(4)	tonB(38)	MDRO	100	0	0	0	0	0	0	0	0	0	0	100	99.75	0	100	0	0	0	0	0	0	0	100	100	0	100	0	0	0	0	0	0	0	97.32	0	99.59	0
024CD/1	Neo	IX	K. pneumoniae	45	gapA(2)	infB(1)	mdh(1)	pgi(6)	phoE(7)	rpoB(1)	tonB(12)	MDRO	0	100	0	0	0	0	0	0	0	0	0	100	0	0	100	0	0	0	0	0	0	0	100	100	0	0	0	0	0	0	0	0	0	97.32	0	99.59	0
044AD/1	Neo	XI	K. pneumoniae	48	gapA(2)	infB(5)	mdh(2)	pgi(2)	phoE(7)	rpoB(1)	tonB(10)	MDRO	0	100	0	0	0	0	0	0	0	0	83.54	100	99.75	0	100	0	0	0	0	0	0	0	100	100	0	0	0	0	0	0	0	0	0	97.32	0	99.59	0
047CD/1	Neo	VIII	K. pneumoniae	17	gapA(2)	infB(1)	mdh(1)	pgi(1)	phoE(4)	rpoB(4)	tonB(4)	CRO	0	100	0	0	0	0	0	0	0	0	83.54	65.55	0	0	100	0	0	0	0	0	0	0	100	100	0	0	0	0	0	0	0	0	0	97.32	0	99.59	0
047CF1/1	Neo	III	K. pneumoniae	35	gapA(2)	infB(1)	mdh(2)	pgi(1)	phoE(10)	rpoB(1)	tonB(19)	MDRO	0	100	0	0	0	0	0	0	0	0	0	0	0	0	0	0	0	0	0	0	0	0	100	100	0	0	0	0	0	0	0	0	0	97.32	0	99.59	0
047CF2/1	Neo	XVI	K. pneumoniae	348	gapA(2)	infB(1)	mdh(20)	pgi(1)	phoE(12)	rpoB(15)	tonB(16)	MDRO	0	100	0	0	0	0	0	0	0	0	0	100	0	0	100	0	0	0	0	0	0	0	100	100	0	0	0	0	0	0	0	0	0	97.32	0	99.59	0
052CF2/1	Neo	III	K. pneumoniae	35	gapA(2)	infB(1)	mdh(2)	pgi(1)	phoE(10)	rpoB(1)	tonB(19)	MDRO	0	100	0	0	0	0	0	0	0	0	0	0	0	0	0	0	0	0	0	0	0	0	100	100	0	0	0	0	0	0	0	0	0	97.32	0	99.59	0
052CF3/2	Neo	III	K. pneumoniae	35	gapA(2)	infB(1)	mdh(2)	pgi(1)	phoE(10)	rpoB(1)	tonB(19)	MDRO	0	100	0	0	0	0	0	0	0	0	0	0	0	0	0	0	0	0	0	0	0	0	100	100	0	0	0	0	0	0	0	0	0	97.32	0	99.59	0
052CD/2	Neo	III	K. pneumoniae	35	gapA(2)	infB(1)	mdh(2)	pgi(1)	phoE(10)	rpoB(1)	tonB(19)	MDRO	0	100	0	0	0	0	0	0	0	0	0	0	0	0	0	0	0	0	0	0	0	0	100	100	0	0	0	0	0	0	0	0	0	97.32	0	99.59	0
052CF1/1	Neo	XVI	K. pneumoniae	348	gapA(2)	infB(1)	mdh(20)	pgi(1)	phoE(12)	rpoB(15)	tonB(16)	MDRO	0	100	0	0	0	0	0	0	0	0	0	100	0	0	100	0	0	0	0	0	0	0	100	100	0	0	0	0	0	0	0	0	0	97.32	0	99.59	0
054CF1/1	Neo	XVI	K. pneumoniae	348	gapA(2)	infB(1)	mdh(20)	pgi(1)	phoE(12)	rpoB(15)	tonB(16)	MDRO	0	100	0	0	0	0	0	0	0	0	0	100	0	0	100	0	0	0	0	0	0	0	100	100	0	0	0	0	0	0	0	0	0	97.32	0	99.59	0
058CD/1	Neo		K. oxytoca	-	gapA(3)	infB(4)	mdh(15)	pgi(8)	phoE(25)	rpoB(3)	tonB(35)	CRO	0	0	0	0	0	0	0	0	0	0	0	0	0	0	0	0	0	0	0	0	0	0	100	0	0	0	0	100	0	0	0	0	0	97.24	0	95.13	0
059CD/1	Neo	XX	E. coli	167	adk(10)	fumC(11)	gyrB(4)	icd(8)	mdh(8)	purA(13)	recA(2)	CRO	0	0	0	0	0	0	0	0	0	0	0	0	0	0	0	0	0	0	0	0	0	0	100	100	0	0	0	0	0	0	100	100	100	100	0	100	0
063AD/1	Neo	V	K. pneumoniae	1427	gapA(2)	infB(1)	mdh(10)	pgi(1)	phoE(9)	rpoB(1)	tonB(21)	MDRO	0	100	0	0	0	0	0	0	0	0	0	100	0	0	100	0	0	0	0	0	0	0	100	100	0	0	0	0	0	0	0	0	0	97.32	0	99.59	0
067CD/1	Neo		K. oxytoca	-	gapA(3)	infB(4)	mdh(15)	pgi(8)	phoE(25)	rpoB(3)	tonB(35)	CRO	0	0	0	0	0	0	0	0	0	0	0	0	0	0	0	0	0	0	0	0	0	0	100	0	0	0	0	100	0	0	0	0	0	97.24	0	95.13	0
068CD/1	Neo	XVI	K. pneumoniae	348	gapA(2)	infB(1)	mdh(20)	pgi(1)	phoE(12)	rpoB(15)	tonB(16)	MDRO	0	0	0	0	0	0	0	0	0	0	0	100	0	0	100	0	0	0	0	0	0	0	100	100	0	0	0	0	0	0	0	0	0	97.32	0	99.59	0
069CD/1	Neo	XVII	K. pneumoniae	1801	gapA(2)	infB(1)	mdh(1)	pgi(26)	phoE(3)	rpoB(5)	tonB(54)	MDRO	0	100	0	0	0	0	0	0	0	0	0	100	0	0	100	0	0	0	0	0	0	0	100	100	0	0	0	0	0	0	0	0	0	97.32	0	99.59	0
071AD/1	Neo	VII	K. pneumoniae	17	gapA(2)	infB(1)	mdh(1)	pgi(1)	phoE(4)	rpoB(4)	tonB(4)	MDRO	0	100	0	0	0	0	0	0	0	0	0	100	0	0	100	0	0	0	0	0	0	0	100	100	0	0	0	0	0	0	0	0	0	97.32	0	99.59	0
071CD/1	Neo	VII	K. pneumoniae	17	gapA(2)	infB(1)	mdh(1)	pgi(1)	phoE(4)	rpoB(4)	tonB(4)	MDRO	0	100	0	0	0	0	0	0	0	0	0	100	0	0	100	0	0	0	0	0	0	0	100	100	0	0	0	0	0	0	0	0	0	97.32	0	99.59	0
072CD/1	Neo	X	K. pneumoniae	-	gapA(2)	infB(1)	mdh(2)	pgi(1)	phoE(101)	rpoB(1)	tonB(43)	MDRO	0	100	0	0	0	0	0	0	0	0	83.54	100	0	0	100	0	0	0	0	0	0	0	100	100	0	0	0	0	0	0	0	0	0	97.32	0	99.59	0
083MS/1	MS	XIV	K. pneumoniae	37	gapA(2)	infB(9)	mdh(2)	pgi(1)	phoE(13)	rpoB(1)	tonB(16)	MDRO	100	0	0	0	0	0	0	0	0	0	0	100	99.75	0	100	0	0	0	0	0	0	0	100	0	100	0	0	0	0	0	0	0	0	97.32	0	99.59	0
089CD	Neo	XVI	K. pneumoniae	348	gapA(2)	infB(1)	mdh(20)	pgi(1)	phoE(12)	rpoB(15)	tonB(16)	CRO	0	100	0	0	0	0	0	0	0	0	0	100	0	0	100	0	0	0	0	0	0	0	100	100	0	0	0	0	0	0	0	0	0	97.32	0	99.59	0
094MS1/2	MS		K. pneumoniae	327	gapA(2)	infB(1)	mdh(1)	pgi(1)	phoE(10)	rpoB(1)	tonB(19)	MDRO	0	0	0	0	0	0	0	0	0	0	0	100	0	0	100	0	0	0	0	0	0	0	100	100	0	0	0	0	0	0	0	0	0	97.32	0	99.59	0
096AD/1	Neo	XVII	K. pneumoniae	1801	gapA(2)	infB(1)	mdh(1)	pgi(26)	phoE(3)	rpoB(5)	tonB(54)	MDRO	0	100	0	0	0	0	0	0	0	0	0	100	0	0	100	0	0	0	0	0	0	0	100	100	0	0	0	0	0	0	0	0	0	97.32	0	99.59	0
099AD/1	Neo	V	K. pneumoniae	1427	gapA(2)	infB(1)	mdh(10)	pgi(1)	phoE(9)	rpoB(1)	tonB(21)	MDRO	0	100	0	0	0	0	0	0	0	0	0	100	0	0	100	0	0	0	0	0	0	0	100	100	0	0	0	0	0	0	0	0	0	97.32	0	99.59	0
100CD/1	Neo	VII	K. pneumoniae	17	gapA(2)	infB(1)	mdh(1)	pgi(1)	phoE(4)	rpoB(4)	tonB(4)	MDRO	0	100	0	0	0	0	0	0	0	0	0	100	0	0	100	0	0	0	0	0	0	0	100	100	0	0	0	0	0	0	0	0	0	97.32	0	99.59	0
102CD1/1	Neo	XX	E. coli	167	adk(10)	fumC(11)	gyrB(4)	icd(8)	mdh(8)	purA(13)	recA(2)	CRO	0	0	0	0	0	0	0	0	0	0	0	0	0	0	0	0	0	0	0	0	0	0	100	100	0	0	0	0	0	0	100	100	100	100	0	100	0
104AD/1	Neo		K. pneumoniae	1540	gapA(2)	infB(1)	mdh(1)	pgi(6)	phoE(10)	rpoB(1)	tonB(62)	MDRO	0	100	0	0	0	0	0	0	0	0	0	100	0	0	100	0	0	0	0	0	0	0	100	100	0	0	0	0	0	0	0	0	0	97.32	0	99.59	0
106CF1/1	Neo	XV	K. pneumoniae	54	gapA(2)	infB(1)	mdh(1)	pgi(13)	phoE(16)	rpoB(15)	tonB(4)	CRO	0	0	0	0	0	0	0	0	0	100	0	100	0	100	100	0	0	0	0	100	0	0	100	96.8	0	0	0	0	0	0	0	0	0	97.32	0	99.59	0
106CF3/2	Neo		K. pneumoniae	716	gapA(71)	infB(1)	mdh(1)	pgi(2)	phoE(16)	rpoB(4)	tonB(164)	MDRO	0	100	0	0	0	0	0	0	0	0	0	100	0	0	100	0	0	0	0	0	0	0	100	100	0	0	0	0	0	0	0	0	0	97.32	0	99.59	0
108CD/1	Neo	VII	K. pneumoniae	17	gapA(2)	infB(1)	mdh(1)	pgi(1)	phoE(4)	rpoB(4)	tonB(4)	MDRO	0	100	0	0	0	0	0	0	0	0	0	100	0	0	100	0	0	0	0	0	0	0	100	100	0	0	0	0	0	0	0	0	0	97.32	0	99.59	0
109AD/2	Neo		E. coli	636	adk(13)	fumC(108)	gyrB(10)	icd(97)	mdh(18)	purA(68)	recA(93)	CRO	100	0	0	0	0	0	0	0	0	0	82.3	100	0	0	100	0	0	0	0	0	0	0	100	100	0	0	0	0	0	0	100	100	6.36	100	100	100	0
109CF1/1	Neo		E. coli	636	adk(13)	fumC(108)	gyrB(10)	icd(97)	mdh(18)	purA(68)	recA(93)	CRO	100	0	0	0	0	0	0	0	0	0	82.3	100	0	0	100	0	0	0	0	0	0	0	100	100	0	0	0	0	0	0	100	100	6.36	100	100	100	0
109CF2/2	Neo		E. coli	636	adk(13)	fumC(108)	gyrB(10)	icd(97)	mdh(18)	purA(68)	recA(93)	CRO	100	0	0	0	0	0	0	0	0	0	82.3	100	0	0	100	0	0	0	0	0	0	0	100	100	0	0	0	0	0	0	100	100	6.36	100	100	100	0
109CD/1	Neo		E. coli	636	adk(13)	fumC(108)	gyrB(10)	icd(97)	mdh(18)	purA(68)	recA(93)	CRO	100	0	0	0	0	0	0	0	0	0	82.3	100	0	0	100	0	0	0	0	0	0	0	100	100	0	0	0	0	0	0	100	100	6.36	100	100	100	0
109AD1/1	Neo		K. pneumoniae	13	gapA(2)	infB(3)	mdh(1)	pgi(1)	phoE(10)	rpoB(1)	tonB(19)	CRO	0	100	0	0	0	0	0	0	0	0	0	100	0	0	100	0	0	0	0	0	0	0	100	100	0	0	0	0	0	0	0	0	0	97.32	0	99.59	0
110CF1/2	Neo	XX	E. coli	167	adk(10)	fumC(11)	gyrB(4)	icd(8)	mdh(8)	purA(13)	recA(2)	CRO	0	0	0	0	0	0	0	0	0	0	0	0	0	0	0	0	0	0	0	0	0	0	100	100	0	0	0	0	0	0	100	100	100	100	0	100	0
110AD/1	Neo		K. pneumoniae	711	gapA(2)	infB(61)	mdh(2)	pgi(2)	phoE(6)	rpoB(4)	tonB(4)	MDRO	0	100	0	0	0	0	0	0	0	0	0	100	0	0	100	0	0	0	0	0	0	0	100	100	0	0	0	0	0	0	0	0	0	97.32	0	99.59	0
110CF1/1	Neo		K. pneumoniae	711	gapA(2)	infB(61)	mdh(2)	pgi(2)	phoE(6)	rpoB(4)	tonB(4)	MDRO	0	100	0	0	0	0	0	0	0	0	0	100	0	0	100	0	0	0	0	0	0	0	100	100	0	0	0	0	0	0	0	0	0	97.32	0	99.59	0
110CD/1	Neo		K. pneumoniae	711	gapA(2)	infB(61)	mdh(2)	pgi(2)	phoE(6)	rpoB(4)	tonB(4)	MDRO	0	100	0	0	0	0	0	0	0	0	0	100	0	0	100	0	0	0	0	0	0	0	100	100	0	0	0	0	0	0	0	0	0	97.32	0	99.59	0
113CF2/1	Neo	XV	K. pneumoniae	54	gapA(2)	infB(1)	mdh(1)	pgi(13)	phoE(16)	rpoB(15)	tonB(4)	CRO	0	100	0	0	0	0	0	0	0	100	0	100	0	100	100	0	0	0	0	100	0	0	100	100	0	0	0	0	0	0	0	0	0	97.32	0	99.59	0
113CF1/1	Neo		K. pneumoniae	54	gapA(2)	infB(1)	mdh(1)	pgi(13)	phoE(16)	rpoB(15)	tonB(4)	CRO	0	0	0	0	0	0	0	0	0	100	0	100	0	100	100	0	0	0	0	100	0	0	100	96.8	0	0	0	0	0	0	0	0	0	97.32	0	99.59	0
116CF1/1	Neo	I	K. pneumoniae	39	gapA(2)	infB(1)	mdh(2)	pgi(4)	phoE(9)	rpoB(1)	tonB(14)	MDRO	0	100	0	0	0	0	0	0	0	0	0	100	99.75	0	100	0	0	0	0	0	0	0	100	100	0	0	0	0	0	0	0	0	0	97.32	0	99.59	0
121CF2/1	Neo	I	K. pneumoniae	39	gapA(2)	infB(1)	mdh(2)	pgi(4)	phoE(9)	rpoB(1)	tonB(14)	MDRO	0	100	0	0	0	0	0	0	0	0	0	100	99.75	0	100	0	0	0	0	0	0	0	100	100	0	0	0	0	0	0	0	0	0	97.32	0	99.59	0
121CD/1	Neo	IX	K. pneumoniae	45	gapA(2)	infB(1)	mdh(1)	pgi(6)	phoE(7)	rpoB(1)	tonB(12)	MDRO	0	100	0	0	0	0	0	0	0	0	0	100	0	0	100	0	0	0	0	0	0	0	100	100	0	0	0	0	0	0	0	0	0	97.32	0	99.59	0
124CD/1	Neo	XI	K. pneumoniae	48	gapA(2)	infB(5)	mdh(2)	pgi(2)	phoE(7)	rpoB(1)	tonB(10)	MDRO	0	100	0	0	0	0	0	0	0	0	83.54	100	99.75	0	100	0	0	0	0	0	0	0	100	100	0	0	0	0	0	0	0	0	0	97.32	0	99.59	0
126CD/1	Neo	VI	K. pneumoniae	17	gapA(2)	infB(1)	mdh(1)	pgi(1)	phoE(4)	rpoB(4)	tonB(4)	MDRO	0	100	0	0	0	0	0	0	0	0	0	0	0	0	0	0	0	0	0	0	0	0	100	100	0	0	0	0	0	0	0	0	0	97.32	0	99.59	0
127CD/1	Neo	XV	K. pneumoniae	54	gapA(2)	infB(1)	mdh(1)	pgi(13)	phoE(16)	rpoB(15)	tonB(4)	CRO	0	100	0	0	0	0	0	0	0	100	0	100	0	100	100	0	0	0	0	100	0	0	100	100	0	0	0	0	0	0	0	0	0	97.32	0	99.59	0
134AD/1	Neo		K. pneumoniae	42	gapA(2)	infB(6)	mdh(1)	pgi(3)	phoE(8)	rpoB(1)	tonB(15)	CRO	0	0	0	0	0	0	0	0	0	0	0	100	32.48	0	100	0	0	0	0	100	0	0	100	100	0	0	0	0	100	0	0	0	0	97.32	0	99.59	0
134CD/1	Neo		K. pneumoniae	42	gapA(2)	infB(6)	mdh(1)	pgi(3)	phoE(8)	rpoB(1)	tonB(15)	CRO	0	0	0	0	0	0	0	0	0	0	0	100	32.48	0	100	0	0	0	0	100	0	0	100	100	0	0	0	0	100	0	0	0	0	97.32	0	99.59	0
135CF1/1	Neo	XVI	K. pneumoniae	348	gapA(2)	infB(1)	mdh(20)	pgi(1)	phoE(12)	rpoB(15)	tonB(16)	MDRO	0	100	0	0	0	0	0	0	0	0	0	100	0	0	100	0	0	0	0	0	0	0	100	100	0	0	0	0	0	0	0	0	0	97.32	0	99.59	0
135CD/1	Neo	XVI	K. pneumoniae	348	gapA(2)	infB(1)	mdh(20)	pgi(1)	phoE(12)	rpoB(15)	tonB(16)	MDRO	0	100	0	0	0	0	0	0	0	0	0	100	0	0	100	0	0	0	0	0	0	0	100	100	0	0	0	0	0	0	0	0	0	97.32	0	99.59	0
138MS/1	MS		K. pneumoniae	413	gapA(2)	infB(6)	mdh(1)	pgi(3)	phoE(8)	rpoB(1)	tonB(113)	CRO	0	0	0	0	0	0	0	0	0	0	9.77	100	0	0	100	0	0	0	0	0	100	0	100	0	0	0	0	12.31	0	0	0	0	0	97.32	0	99.59	0
141CF1/1	Neo		E. coli	636	adk(13)	fumC(108)	gyrB(10)	icd(97)	mdh(18)	purA(68)	recA(93)	CRO	0	0	0	0	0	0	0	0	0	0	82.3	100	0	0	100	0	0	0	0	0	0	0	100	100	0	0	0	0	0	0	100	100	6.36	100	100	100	0
141CF2/1	Neo	IX	K. pneumoniae	45	gapA(2)	infB(1)	mdh(1)	pgi(6)	phoE(7)	rpoB(1)	tonB(12)	MDRO	0	100	0	0	0	0	0	0	0	0	0	100	0	0	100	0	0	0	0	0	0	0	100	100	0	0	0	0	0	0	0	0	0	97.32	0	99.59	0
142CD/1	Neo	I	K. pneumoniae	39	gapA(2)	infB(1)	mdh(2)	pgi(4)	phoE(9)	rpoB(1)	tonB(14)	MDRO	0	100	0	0	0	0	0	0	0	0	0	100	99.75	0	100	0	0	0	0	0	0	0	100	100	0	0	0	0	0	0	0	0	0	97.32	0	99.59	0
144CF1/2	Neo	IV	K. pneumoniae	323	gapA(2)	infB(1)	mdh(1)	pgi(1)	phoE(9)	rpoB(1)	tonB(93)	CRO	0	100	0	0	85.13	0	0	0	0	0	21.19	100	0	0	100	0	0	0	0	0	0	0	100	100	0	0	0	0	0	0	0	0	0	97.32	0	99.59	0
150CF1/1	Neo	VII	K. pneumoniae	17	gapA(2)	infB(1)	mdh(1)	pgi(1)	phoE(4)	rpoB(4)	tonB(4)	MDRO	0	100	0	0	0	0	0	0	0	0	0	100	0	0	100	0	0	0	0	0	0	0	100	100	0	0	0	0	0	0	0	0	0	97.32	0	99.59	0
153MS/2	MS		K. pneumoniae	38	gapA(2)	infB(1)	mdh(2)	pgi(1)	phoE(2)	rpoB(2)	tonB(2)	CRO	0	100	0	0	0	0	0	0	0	0	0	100	0	0	100	0	0	0	0	0	0	0	100	100	0	0	0	12.31	0	0	0	0	0	97.32	0	99.59	0
154CD/1	Neo		K. pneumoniae	348	gapA(2)	infB(1)	mdh(20)	pgi(1)	phoE(12)	rpoB(15)	tonB(16)	MDRO	0	100	0	0	0	0	0	0	0	0	0	100	0	0	100	0	0	0	0	0	0	0	100	100	0	0	0	0	0	0	0	0	0	97.32	0	99.59	0
156MS/1	MS		K. pneumoniae	348	gapA(2)	infB(1)	mdh(20)	pgi(1)	phoE(12)	rpoB(15)	tonB(16)	MDRO	0	100	0	0	0	0	0	0	0	0	0	0	0	0	0	0	0	0	0	0	0	0	100	100	0	0	0	0	0	0	0	0	0	97.32	0	99.59	0
157CD/1	Neo	IV	K. pneumoniae	323	gapA(2)	infB(1)	mdh(1)	pgi(1)	phoE(9)	rpoB(1)	tonB(93)	CRO	0	100	0	86.83	0	0	0	0	0	0	21.19	100	0	0	100	0	0	0	0	0	0	0	100	100	0	0	0	0	0	0	0	0	0	97.32	0	99.59	0
158CF1/1	Neo	XVIII	K. pneumoniae	14	gapA(1)	infB(6)	mdh(1)	pgi(1)	phoE(1)	rpoB(1)	tonB(1)	MDRO	100	0	0	0	0	0	0	0	0	0	0	0	0	0	0	0	0	0	0	0	0	0	100	100	0	0	0	0	0	0	0	0	0	97.32	0	99.59	0
160CF1/1	Neo		E. coli	648	adk(92)	fumC(4)	gyrB(87)	icd(96)	mdh(70)	purA(58)	recA(2)	CRO	0	100	0	0	0	0	0	0	0	0	0	66.17	0	0	100	0	0	0	0	0	0	0	100	100	0	0	0	0	0	99.87	100	100	100	100	100	100	0
160CF1/1	Neo	IV	K. pneumoniae	323	gapA(2)	infB(1)	mdh(1)	pgi(1)	phoE(9)	rpoB(1)	tonB(93)	CRO	0	100	0	0	85.13	0	0	0	0	0	21.19	100	0	0	100	0	0	0	0	0	0	0	100	100	0	0	0	0	0	0	0	0	0	97.32	0	99.59	0
164CF1/1	Neo	I	K. pneumoniae	39	gapA(2)	infB(1)	mdh(2)	pgi(4)	phoE(9)	rpoB(1)	tonB(14)	MDRO	0	100	0	0	0	0	0	0	0	0	0	100	99.75	0	100	0	0	0	0	0	0	0	100	100	0	0	0	0	0	0	0	0	0	97.32	0	99.59	0
167CF1/1	Neo		K. pneumoniae	307	gapA(4)	infB(1)	mdh(2)	pgi(52)	phoE(1)	rpoB(1)	tonB(7)	MDRO	0	100	0	0	0	0	0	0	0	0	0	0	0	0	0	0	0	0	0	0	0	0	100	100	0	0	0	0	0	0	0	0	0	97.32	0	99.59	0
167CD/1	Neo		K. pneumoniae	307	gapA(4)	infB(1)	mdh(2)	pgi(52)	phoE(1)	rpoB(1)	tonB(7)	MDRO	0	100	0	0	0	0	0	0	0	0	0	0	0	0	0	0	0	0	0	0	0	0	100	100	0	0	0	0	0	0	0	0	0	97.32	0	99.59	0
171CD/1	Neo		K. pneumoniae	490	gapA(4)	infB(1)	mdh(1)	pgi(1)	phoE(21)	rpoB(1)	tonB(6)	MDRO	0	100	0	0	0	0	0	0	0	0	0	99.88	0	0	100	0	0	0	0	0	0	0	100	100	0	0	0	0	0	0	0	0	0	97.32	0	99.59	0
172AD/1	Neo		K. pneumoniae	540	gapA(2)	infB(1)	mdh(71)	pgi(1)	phoE(3)	rpoB(3)	tonB(18)	MDRO	0	0	0	0	0	0	0	0	0	0	0	0	0	0	0	0	0	0	0	0	0	0	100	0	100	0	0	0	0	0	0	0	0	97.32	0	99.59	0
170CD/1	Neo	X	K. pneumoniae	-	gapA(2)	infB(1)	mdh(2)	pgi(1)	phoE(101)	rpoB(1)	tonB(43)	MDRO	0	100	0	0	0	0	0	0	0	0	83.54	100	0	0	100	0	0	0	0	0	0	0	100	100	0	0	0	0	0	0	0	0	0	97.32	0	99.59	0
180MS/1	MS		K. pneumoniae	29	gapA(2)	infB(3)	mdh(2)	pgi(2)	phoE(6)	rpoB(4)	tonB(4)	MDRO	100	0	0	0	0	0	0	0	0	0	0	100	0	0	100	0	0	0	0	0	0	0	100	100	0	0	0	0	0	0	0	0	0	97.32	0	99.59	0
182CD/1	Neo		K. pneumoniae	292	gapA(2)	infB(1)	mdh(2)	pgi(1)	phoE(1)	rpoB(1)	tonB(4)	MDRO	100	0	0	0	0	0	0	0	0	0	0	100	0	0	100	0	0	0	0	0	0	0	100	100	0	0	0	0	0	0	0	0	0	97.32	0	99.59	0
184MS/1	MS		K. pneumoniae	336	gapA(2)	infB(1)	mdh(1)	pgi(1)	phoE(72)	rpoB(4)	tonB(4)	MDRO	100	0	0	0	0	0	0	0	0	0	0	100	0	0	100	0	0	0	0	0	0	0	100	100	0	0	0	0	0	0	0	0	0	97.32	0	99.59	0
184CF1/1	Neo		K. pneumoniae	-	gapA(2)	infB(1)	mdh(1)	pgi(1)	phoE(9)	rpoB(10)	tonB(18)	MDRO	0	100	0	0	0	0	0	0	0	0	82.51	95.77	0	0	100	0	0	0	0	0	0	0	100	100	0	0	0	0	0	0	0	0	0	97.32	0	99.59	0
185MS/1	MS		K. pneumoniae	37	gapA(2)	infB(9)	mdh(2)	pgi(1)	phoE(13)	rpoB(1)	tonB(16)	MDRO	0	0	0	0	0	0	0	0	0	0	0	100	0	0	100	0	0	0	0	0	0	0	100	100	0	100	0	0	0	0	0	0	0	97.32	0	99.59	0
186CF1/1	Neo		K. pneumoniae	29	gapA(2)	infB(3)	mdh(2)	pgi(2)	phoE(6)	rpoB(4)	tonB(4)	MDRO	0	100	0	0	0	0	0	0	0	0	0	100	0	0	100	0	0	0	0	0	0	0	100	100	0	0	0	0	0	0	0	0	0	97.32	0	99.59	0
187CD	Neo	III	K. pneumoniae	35	gapA(2)	infB(1)	mdh(2)	pgi(1)	phoE(10)	rpoB(1)	tonB(19)	MDRO	0	100	0	0	0	0	0	0	0	0	0	0	0	0	0	0	0	0	0	0	0	0	100	100	0	0	0	0	0	0	0	0	0	97.32	0	99.59	0
187CF1/1	Neo	XII	K. pneumoniae	268	gapA(2)	infB(1)	mdh(2)	pgi(1)	phoE(7)	rpoB(1)	tonB(81)	MDRO	0	100	0	0	0	0	0	0	0	0	0	100	0	0	100	0	0	0	0	0	0	0	100	100	0	0	0	0	0	0	0	0	0	97.32	0	99.59	0
189CD/1	Neo	XII	K. pneumoniae	268	gapA(2)	infB(1)	mdh(2)	pgi(1)	phoE(7)	rpoB(1)	tonB(81)	MDRO	0	100	0	0	0	0	0	0	0	0	0	100	0	0	100	0	0	0	0	0	0	0	100	100	0	0	0	0	0	0	0	0	0	97.32	0	99.59	0
193CF1/1	Neo	XVIII	K. pneumoniae	14	gapA(1)	infB(6)	mdh(1)	pgi(1)	phoE(1)	rpoB(1)	tonB(1)	MDRO	100	0	0	0	0	0	0	0	0	0	0	0	0	0	0	0	0	0	0	0	0	0	100	100	0	0	0	0	0	0	0	0	0	97.32	0	99.59	0
195CF1/1	Neo	XVIII	K. pneumoniae	14	gapA(1)	infB(6)	mdh(1)	pgi(1)	phoE(1)	rpoB(1)	tonB(1)	MDRO	100	0	0	0	0	0	0	0	0	0	0	0	0	0	0	0	0	0	0	0	0	0	100	100	0	0	0	0	0	0	0	0	0	97.32	0	99.59	0
195CD/2	Neo		K. pneumoniae	-	gapA(2)	infB(1)	mdh(1)	pgi(37)	phoE(~45)	rpoB(4)	tonB(9)	MDRO	0	0	0	0	0	0	0	0	0	0	99.28	0	0	0	0	0	0	0	0	0	0	0	100	100	0	0	0	0	0	0	0	0	0	97.32	0	99.59	0
200CF1/2	Neo		K. pneumoniae	348	gapA(2)	infB(1)	mdh(20)	pgi(1)	phoE(12)	rpoB(15)	tonB(16)	MDRO	100	0	0	0	0	0	0	0	0	0	12.35	0	0	0	0	0	0	0	0	0	0	0	100	100	0	0	0	0	0	0	0	0	0	97.32	0	99.59	0
203AD	Neo	I	K. pneumoniae	39	gapA(2)	infB(1)	mdh(2)	pgi(4)	phoE(9)	rpoB(1)	tonB(14)	MDRO	0	100	0	0	0	0	0	0	0	0	0	100	99.75	0	100	0	0	0	0	0	0	0	100	100	0	0	0	0	0	0	0	0	0	97.32	0	99.59	0
205MS/2	MS		K. pneumoniae	-	gapA(16)	infB(~18)	mdh(43)	pgi(31)	phoE(42)	rpoB(22)	tonB(45)	MDRO	100	0	0	0	0	0	0	0	0	0	0	100	0	0	100	0	0	0	0	0	0	0	100	100	0	0	0	0	0	0	0	0	0	97.32	0	97.57	0
205CD/1	Neo	VIII	K. pneumoniae	17	gapA(2)	infB(1)	mdh(1)	pgi(1)	phoE(4)	rpoB(4)	tonB(4)	CRO	0	100	0	0	0	0	0	0	0	0	83.54	65.55	0	0	93.43	0	0	0	0	0	0	0	100	100	0	0	0	0	0	0	0	0	0	97.32	0	99.59	0
205CF1/2/2	Neo	II	K. pneumoniae	39	gapA(2)	infB(1)	mdh(2)	pgi(4)	phoE(9)	rpoB(1)	tonB(14)	MDRO	0	100	0	0	0	0	0	0	0	0	0	100	0	0	100	0	0	0	0	0	0	0	100	100	0	0	0	0	0	0	0	0	0	97.32	0	99.59	0
207CF1/2	Neo	I	K. pneumoniae	39	gapA(2)	infB(1)	mdh(2)	pgi(4)	phoE(9)	rpoB(1)	tonB(14)	MDRO	0	100	0	0	0	0	0	0	0	0	0	100	99.75	0	100	0	0	0	0	0	0	0	100	100	0	0	0	0	0	0	0	0	0	97.32	0	99.59	0
209MS/1	MS		A. baumannii	1	Pas_cpn60(1)	Pas_fusA(1)	Pas_gltA(1)	Pas_pyrG(1)	Pas_recA(5)	Pas_rplB(1)	Pas_rpoB(1)	CRO	0	0	0	0	0	0	0	0	100	0	0	0	0	0	0	100	100	0	100	0	0	0	0	0	0	0	0	0	0	0	0	0	0	0	0	0	0
213MS/1	MS		K. pneumoniae	17	gapA(2)	infB(1)	mdh(1)	pgi(1)	phoE(4)	rpoB(4)	tonB(4)	MDRO	0	0	0	0	0	0	0	0	0	0	0	0	0	0	0	0	0	0	0	0	0	0	100	100	0	0	0	0	0	0	0	0	0	97.32	0	99.59	0
218AD/1	Neo	VIII	K. pneumoniae	17	gapA(2)	infB(1)	mdh(1)	pgi(1)	phoE(4)	rpoB(4)	tonB(4)	CRO	0	100	0	0	0	0	0	0	0	0	83.54	65.55	0	0	100	0	0	0	0	0	0	0	100	100	0	0	0	0	0	0	0	0	0	97.32	0	99.59	0
219AD/1	Neo	VIII	K. pneumoniae	17	gapA(2)	infB(1)	mdh(1)	pgi(1)	phoE(4)	rpoB(4)	tonB(4)	CRO	0	100	0	0	0	0	0	0	0	0	83.54	65.55	0	0	100	0	0	0	0	0	0	0	100	100	0	0	0	0	0	0	0	0	0	97.32	0	99.59	0
225AD/1	Neo	IX	K. pneumoniae	45	gapA(2)	infB(1)	mdh(1)	pgi(6)	phoE(7)	rpoB(1)	tonB(12)	MDRO	74.22	74.22	0	0	0	0	0	0	0	0	82.51	100	0	0	100	0	0	0	0	0	0	0	100	100	0	0	0	0	0	0	0	0	0	97.32	0	99.59	0
225CF1/1	Neo	IX	K. pneumoniae	45	gapA(2)	infB(1)	mdh(1)	pgi(6)	phoE(7)	rpoB(1)	tonB(12)	MDRO	74.22	74.22	0	0	0	0	0	0	0	0	82.51	100	0	0	100	0	0	0	0	0	0	0	100	100	0	0	0	0	0	0	0	0	0	97.32	0	99.59	0
230CF1/1	Neo	I	K. pneumoniae	39	gapA(2)	infB(1)	mdh(2)	pgi(4)	phoE(9)	rpoB(1)	tonB(14)	MDRO	0	100	0	0	0	0	0	0	0	0	0	100	99.75	0	100	0	0	0	0	0	0	0	100	100	0	0	0	0	0	0	0	0	0	97.32	0	99.59	0
237CD	Neo	VIII	K. pneumoniae	17	gapA(2)	infB(1)	mdh(1)	pgi(1)	phoE(4)	rpoB(4)	tonB(4)	CRO	0	100	0	0	0	0	0	0	0	0	0	66.17	0	0	100	0	0	0	0	0	0	0	100	0	0	0	0	0	0	0	0	0	0	97.32	0	99.59	0
238CF1/1	Neo	I	K. pneumoniae	39	gapA(2)	infB(1)	mdh(2)	pgi(4)	phoE(9)	rpoB(1)	tonB(14)	MDRO	0	100	0	0	0	0	0	0	0	0	0	100	99.75	0	100	0	0	0	0	0	0	0	100	100	0	0	0	0	0	0	0	0	0	97.32	0	99.59	0
238CF2/2	Neo	I	K. pneumoniae	39	gapA(2)	infB(1)	mdh(2)	pgi(4)	phoE(9)	rpoB(1)	tonB(14)	MDRO	0	100	0	0	0	0	0	0	0	0	0	100	99.75	0	100	0	0	0	0	0	0	0	100	100	0	0	0	0	0	0	0	0	0	97.32	0	99.59	0
239AD	Neo		K. pneumoniae	348	gapA(2)	infB(1)	mdh(20)	pgi(1)	phoE(12)	rpoB(15)	tonB(16)	MDRO	0	100	0	0	0	0	0	0	0	0	0	0	0	0	0	0	0	0	0	0	0	0	100	100	0	0	0	0	0	0	0	0	0	97.32	0	99.59	0
239CF1C	Neo		K. pneumoniae	348	gapA(2)	infB(1)	mdh(20)	pgi(1)	phoE(12)	rpoB(15)	tonB(16)	MDRO	0	100	0	0	0	0	0	0	0	0	0	0	0	0	0	0	0	0	0	0	0	0	100	100	0	0	0	0	0	0	0	0	0	97.32	0	99.59	0
242CD/1	Neo	II	K. pneumoniae	39	gapA(2)	infB(1)	mdh(2)	pgi(4)	phoE(9)	rpoB(1)	tonB(14)	MDRO	0	100	0	0	0	0	0	0	0	0	0	100	0	0	100	0	0	0	0	0	0	0	100	100	0	0	0	0	0	0	0	0	0	97.32	0	99.59	0
244AD	Neo	VIII	K. pneumoniae	17	gapA(2)	infB(1)	mdh(1)	pgi(1)	phoE(4)	rpoB(4)	tonB(4)	CRO	0	100	0	0	0	0	0	0	0	0	83.54	65.55	0	0	100	0	0	0	0	0	0	0	100	100	0	0	0	0	0	0	0	0	0	97.32	0	99.59	0
246CD	Neo	VIII	K. pneumoniae	17	gapA(2)	infB(1)	mdh(1)	pgi(1)	phoE(4)	rpoB(4)	tonB(4)	CRO	0	100	0	0	0	0	0	0	0	0	83.54	65.55	0	0	100	0	0	0	0	0	0	0	100	100	0	0	0	0	0	0	0	0	0	97.32	0	99.59	0
248CD/1	Neo	I	K. pneumoniae	39	gapA(2)	infB(1)	mdh(2)	pgi(4)	phoE(9)	rpoB(1)	tonB(14)	MDRO	0	100	0	0	0	0	0	0	0	0	0	100	99.75	0	100	0	0	0	0	0	0	0	100	100	0	0	0	0	0	0	0	0	0	97.32	0	99.59	0
248AD	Neo		K. pneumoniae	307	gapA(4)	infB(1)	mdh(2)	pgi(52)	phoE(1)	rpoB(1)	tonB(7)	MDRO	0	0	0	0	0	0	0	0	0	0	0	100	0	0	100	0	0	0	0	0	0	0	100	100	0	0	0	0	0	0	0	0	0	97.32	0	99.59	0
249MS	MS	XIX	K. pneumoniae	995	gapA(2)	infB(6)	mdh(1)	pgi(1)	phoE(1)	rpoB(1)	tonB(1)	MDRO	0	0	0	0	0	0	0	0	0	0	0	100	0	0	100	0	0	0	0	0	0	0	100	100	0	0	0	0	0	0	0	0	0	97.32	0	99.59	0
250CF1/1	Neo		K. pneumoniae	836	gapA(25)	infB(33)	mdh(1)	pgi(26)	phoE(10)	rpoB(1)	tonB(56)	MDRO	0	100	0	0	0	0	0	0	0	0	0	100	39.83	0	100	0	0	0	0	0	0	0	100	100	0	0	0	0	0	0	0	0	0	97.32	0	99.59	0
251MS/1	MS		K. pneumoniae	39	gapA(2)	infB(1)	mdh(2)	pgi(4)	phoE(9)	rpoB(1)	tonB(14)	MDRO	100	0	0	0	0	0	0	0	0	0	12.35	100	99.75	0	100	0	0	0	0	0	0	0	100	100	0	0	0	0	0	0	0	0	0	97.32	0	99.59	0
252MS/1	MS		K. pneumoniae	348	gapA(2)	infB(1)	mdh(20)	pgi(1)	phoE(12)	rpoB(15)	tonB(16)	MDRO	74.22	74.22	0	0	0	0	0	0	0	0	0	100	0	0	100	0	0	0	0	0	0	0	100	100	0	0	0	0	0	0	0	0	0	97.32	0	99.59	0
253CD/1	Neo	II	K. pneumoniae	39	gapA(2)	infB(1)	mdh(2)	pgi(4)	phoE(9)	rpoB(1)	tonB(14)	MDRO	0	100	0	0	0	0	0	0	0	0	0	100	0	0	100	0	0	0	0	0	0	0	100	100	0	0	0	0	0	0	0	0	0	97.32	0	99.59	0
257CD/1	Neo	I	K. pneumoniae	39	gapA(2)	infB(1)	mdh(2)	pgi(4)	phoE(9)	rpoB(1)	tonB(14)	MDRO	0	100	0	0	0	0	0	0	0	0	0	100	99.75	0	100	0	0	0	0	0	0	0	100	100	0	0	0	0	0	0	0	0	0	97.32	0	99.59	0
260MS/1	MS	XIX	K. pneumoniae	995	gapA(2)	infB(6)	mdh(1)	pgi(1)	phoE(1)	rpoB(1)	tonB(1)	MDRO	0	0	0	0	0	0	0	0	0	0	0	100	0	0	100	0	0	0	0	0	0	0	100	100	0	0	0	0	0	0	0	0	0	97.32	0	99.59	0
261CD/2	Neo		K. pneumoniae	36	gapA(2)	infB(1)	mdh(2)	pgi(1)	phoE(7)	rpoB(1)	tonB(7)	CRO	0	100	0	0	0	0	0	0	0	0	0	100	0	0	100	0	0	0	0	0	0	0	100	100	0	0	0	0	0	0	0	0	0	97.32	0	99.59	0
263AD/2	Neo	II	K. pneumoniae	39	gapA(2)	infB(1)	mdh(2)	pgi(4)	phoE(9)	rpoB(1)	tonB(14)	MDRO	0	100	0	0	0	0	0	0	0	0	0	100	0	0	100	0	0	0	0	0	0	0	100	100	0	0	0	0	0	0	0	0	0	97.32	0	99.59	0
264CD/1	Neo	III	K. pneumoniae	35	gapA(2)	infB(1)	mdh(2)	pgi(1)	phoE(10)	rpoB(1)	tonB(19)	MDRO	0	100	0	0	0	0	0	0	0	0	0	0	0	0	0	0	0	0	0	0	0	0	100	100	0	0	0	0	0	0	0	0	0	97.32	0	99.59	0
266CD/1	Neo	VIII	K. pneumoniae	17	gapA(2)	infB(1)	mdh(1)	pgi(1)	phoE(4)	rpoB(4)	tonB(4)	CRO	0	100	0	0	0	0	0	0	0	0	83.54	65.55	0	0	100	0	0	0	0	0	0	0	100	100	0	0	0	0	0	0	0	0	0	97.32	0	99.59	0
267AD/1	Neo	II	K. pneumoniae	39	gapA(2)	infB(1)	mdh(2)	pgi(4)	phoE(9)	rpoB(1)	tonB(14)	MDRO	0	100	0	0	0	0	0	0	0	0	0	100	0	0	100	0	0	0	0	0	0	0	100	100	0	0	0	0	0	0	0	0	0	97.32	0	99.59	0
268CF1/1	Neo	VIII	K. pneumoniae	17	gapA(2)	infB(1)	mdh(1)	pgi(1)	phoE(4)	rpoB(4)	tonB(4)	CRO	0	100	0	0	0	0	0	0	0	0	83.54	65.55	0	0	100	0	0	0	0	0	0	0	100	100	0	0	0	0	0	0	0	0	0	97.32	0	99.59	0
268CD/1	Neo	VIII	K. pneumoniae	17	gapA(2)	infB(1)	mdh(1)	pgi(1)	phoE(4)	rpoB(4)	tonB(4)	CRO	0	100	0	0	0	0	0	0	0	0	83.54	65.55	0	0	100	0	0	0	0	0	0	0	100	100	0	0	0	0	0	0	0	0	0	97.32	0	99.59	0
270AD/1	Neo	XVI	K. pneumoniae	348	gapA(2)	infB(1)	mdh(20)	pgi(1)	phoE(12)	rpoB(15)	tonB(16)	MDRO	0	100	0	0	0	0	0	0	0	0	0	100	0	0	100	0	0	0	0	0	0	0	100	100	0	0	0	0	0	0	0	0	0	97.32	0	99.59	0
273CF1/1	Neo	II	K. pneumoniae	39	gapA(2)	infB(1)	mdh(2)	pgi(4)	phoE(9)	rpoB(1)	tonB(14)	MDRO	0	100	0	0	0	0	0	0	0	0	0	0	0	0	0	0	0	0	0	0	0	0	100	100	0	0	0	0	0	0	0	0	0	97.32	0	99.59	0
275CD/1	Neo	I	K. pneumoniae	39	gapA(2)	infB(1)	mdh(2)	pgi(4)	phoE(9)	rpoB(1)	tonB(14)	MDRO	0	100	0	0	0	0	0	0	0	0	0	0	0	0	0	0	0	0	0	0	0	0	100	100	0	0	0	0	0	0	0	0	0	97.32	0	99.59	0
276CD/1	Neo		A. baumannii	54	Pas_cpn60(12)	Pas_fusA(3)	Pas_gltA(18)	Pas_pyrG(2)	Pas_recA(17)	Pas_rplB(4)	Pas_rpoB(5)	CRO	0	0	0	0	0	0	0	0	0	0	0	100	0	0	100	100	100	100	100	0	0	0	0	0	0	0	0	0	0	0	0	0	0	0	0	0	0
277CF2/1	Neo		E. coli	5954	adk(35)	fumC(768)	gyrB(29)	icd(25)	mdh(4)	purA(5)	recA(73)	CRO	100	0	0	0	0	0	0	0	0	0	0	100	0	0	100	0	0	0	0	0	0	0	100	0	0	0	0	0	0	0	100	100	99.54	100	100	100	0
277CD/1	Neo		E. coli	5954	adk(35)	fumC(768)	gyrB(29)	icd(25)	mdh(4)	purA(5)	recA(73)	CRO	100	0	0	0	0	0	0	0	0	0	0	100	0	0	100	0	0	0	0	0	0	0	100	0	0	0	0	0	0	0	100	100	99.54	100	100	100	0
277CF1/1	Neo	I	K. pneumoniae	39	gapA(2)	infB(1)	mdh(2)	pgi(4)	phoE(9)	rpoB(1)	tonB(14)	MDRO	0	100	0	0	0	0	0	0	0	0	0	100	99.75	0	100	0	0	0	0	0	0	0	100	100	0	0	0	0	0	0	0	0	0	97.32	0	99.59	0
279CF2/1	Neo		E. coli	6332	adk(6)	fumC(4)	gyrB(12)	icd(1)	mdh(20)	purA(473)	recA(7)	MDRO	0	0	0	0	0	0	0	0	0	0	0	100	0	0	100	0	0	0	0	0	0	0	100	100	0	0	0	0	0	0	100	100	100	100	100	100	0
279CF1/1	Neo	I	K. pneumoniae	39	gapA(2)	infB(1)	mdh(2)	pgi(4)	phoE(9)	rpoB(1)	tonB(14)	MDRO	0	100	0	0	0	0	0	0	0	0	0	0	0	0	0	0	0	0	0	0	0	0	100	100	0	0	0	0	0	0	0	0	0	97.32	0	99.59	0
280CD/1	Neo		E. coli	-	adk(~43)	fumC(41)	gyrB(15)	icd(18)	mdh(11)	purA(8)	recA(6)	CRO	0	0	0	0	0	0	0	0	0	0	0	0	0	0	0	0	0	0	0	0	0	0	100	0	0	0	0	0	0	0	100	100	100	100	0	100	0
281MS/1	MS		C. koseri	110	aspC(61)	clpX(61)	fadD(68)	mdh(40)	arcA(30)	dnaG(38)	lysP(56)	CRO	0	0	0	0	0	0	0	0	0	0	83.54	0	99.75	0	0	0	0	0	0	0	0	100	100	0	0	0	0	0	0	0	100	0	0	100	0	99.03	0
282MS/1	MS		C. freundii	-	aspC(56)	clpX(110)	fadD(5)	mdh(4)	arcA(105)	dnaG(~102)	lysP(44)	CRO	100	0	0	0	0	0	0	0	0	0	0	100	0	0	100	0	0	0	0	0	100	0	100	0	0	0	0	0	0	0	100	0	0	100	0	99.03	0
284CF2/1	Neo		K. oxytoca	85	gapA(3)	infB(5)	mdh(21)	pgi(13)	phoE(24)	rpoB(6)	tonB(19)	CRO	0	0	0	0	0	0	0	0	0	0	9.77	100	0	0	100	0	0	0	0	0	100	0	100	0	0	0	0	0	0	0	0	0	0	97.24	0	87.92	0
285AD/01	Neo	II	K. pneumoniae	39	gapA(2)	infB(1)	mdh(2)	pgi(4)	phoE(9)	rpoB(1)	tonB(14)	MDRO	0	100	0	0	0	0	0	0	0	0	0	100	0	0	100	0	0	0	0	0	0	0	100	100	0	0	0	0	0	0	0	0	0	97.32	0	99.59	0
ENV026/1	ENV		S. marcescens	-								MDRO	0	100	0	0	0	100	0	0	0	0	0	0	0	0	0	0	0	0	0	0	0	0	100	100	0	0	94.64	0	0	0	0	0	0	0	0	0	0
286CD/2	Neo	I	K. pneumoniae	39	gapA(2)	infB(1)	mdh(2)	pgi(4)	phoE(9)	rpoB(1)	tonB(14)	MDRO	0	100	0	0	0	0	0	0	0	0	0	100	99.75	0	100	0	0	0	0	0	0	0	100	100	0	0	0	0	0	0	0	0	0	97.32	0	99.59	0
286CF1/2	Neo	II	K. pneumoniae	39	gapA(2)	infB(1)	mdh(2)	pgi(4)	phoE(9)	rpoB(1)	tonB(14)	MDRO	0	100	0	0	0	0	0	0	0	0	0	100	0	0	100	0	0	0	0	0	0	0	100	100	0	0	0	0	0	0	0	0	0	97.32	0	99.59	0
149CF3/1	Neo		S. marcescens	-								MDRO	0	100	0	0	0	100	0	0	0	0	0	0	0	0	0	0	0	0	0	0	0	0	100	100	0	0	94.64	0	0	0	0	0	0	0	0	0	0
288CD/1	Neo		K. pneumoniae	39	gapA(2)	infB(1)	mdh(2)	pgi(4)	phoE(9)	rpoB(1)	tonB(14)	MDRO	0	100	0	0	0	0	0	0	0	0	0	100	0	0	100	0	0	0	0	0	0	0	100	100	0	0	0	0	0	0	0	0	0	97.32	0	99.59	0
290CD/1	Neo	II	K. pneumoniae	39	gapA(2)	infB(1)	mdh(2)	pgi(4)	phoE(9)	rpoB(1)	tonB(14)	MDRO	0	100	0	0	0	0	0	0	0	0	82.51	100	0	0	100	0	0	0	0	0	0	0	100	100	0	0	0	0	0	0	0	0	0	97.32	0	99.59	0
291AD/1	Neo	X	K. pneumoniae	-	gapA(2)	infB(1)	mdh(2)	pgi(1)	phoE(101)	rpoB(1)	tonB(43)	MDRO	0	100	0	0	0	0	0	0	0	0	83.54	100	0	0	100	0	0	0	0	0	0	0	100	100	0	0	0	0	0	0	0	0	0	97.32	0	99.59	0
295CD/1	Neo		K. pneumoniae	-	gapA(16)	infB(24)	mdh(60)	pgi(32)	phoE(42)	rpoB(22)	tonB(67)	MDRO	0	0	0	0	0	0	0	0	0	0	53.09	0	0	0	0	0	0	0	0	0	0	0	100	0	0	0	0	100	0	0	0	0	0	97.32	0	97.57	0
[truncated: 142 more columns]
